# Supplementary material for: Long-Term Outcomes of Liver Transplantation for the Management of Neuroendocrine Neoplasms: A Systematic Review
Source: J Pers Med. 2023 Sep 23;13(10):1428. doi: 10.3390/jpm13101428 (PMC10607978; doi:10.3390/jpm13101428)
Supplement: Supplementary file 1 [file jpm-13-01428-s001.zip]

Archive with 3 entries (3 files):
- File S1_Searchstrategy.pdf
- File S2_PRISMA_2020_checklist.pdf
- File S3_quality_appraisal.pdf
